# Supplementary material for: Evaluation of the Long-Lasting Flavour Perception after the Consumption of Wines Treated with Different Types of Oenological Additives Considering Individual 6-n-Propylthiouracil Taster Status
Source: Foods. 2023 Jul 26;12(15):2835. doi: 10.3390/foods12152835 (PMC10416954; doi:10.3390/foods12152835)
Supplement: Supplementary file 1 [file foods-12-02835-s001.zip]

Archive with 1 entries (1 files):
- foods-2500871-supplementary.pdf
